# Supplementary material for: Metabarcoding Reveals Diversity of Potentially Toxic Algae in Papeete Port (Tahiti)
Source: Toxins (Basel). 2025 Aug 20;17(8):424. doi: 10.3390/toxins17080424 (PMC12390219; doi:10.3390/toxins17080424)
Supplement: Supplementary file 1 [file toxins-17-00424-s001.zip › Supplementary Table S1.xlsx]

## Sheet: rbcl
sample-id	input	percentage of input passed filter	percentage of input merged	percentage of input non-chimeric
1F-1-Diat	75038	93.88	91.55	89.3
1F-2-Diat	43720	94.24	92.18	91.18
1S-1-Diat	43881	94.02	90.85	87.23
1S-2-Diat	38345	94.01	90.11	85.34
2F-1-Diat	41261	94.1	90.88	88.61
2F-2-Diat	63974	94.12	91.11	89.15
2S-1-Diat	63150	93.47	90.6	88.55
2S-2-Diat	67404	94.15	89.06	85.18
3-1F-1-Diat	61378	94.12	92.02	90.77
3-1F-3-Diat	63115	94.15	90.95	89.09
3-1S-1-Diat	58967	94.11	91.44	88.53
3-1S-3-Diat	42959	94.47	92.24	90.02
3-2F-1-Diat	39492	94.25	90.75	88.11
3-2F-3-Diat	56831	93.91	90.6	87.42
3-2S-1-Diat	64219	94.23	93.22	92.59
3-2S-3-Diat	52519	94.18	92.95	91.72
4F-1-Diat	56323	94.4	91.57	87.02
4F-3-Diat	57737	94.04	91.85	89.26
4S-1-Diat	58555	94.36	91.63	88
4S-2-Diat	52434	94.02	90.36	85.97
5F-1-Diat	36062	93.86	90.97	88.34
5F-2-Diat	67979	93.95	90.05	86.46
5S-1-Diat	61002	94.11	91.52	88.76
5S-2-Diat	72571	93.8	90.68	87.54
6-1F-1-Diat	56050	94.12	91.19	87.3
6-1F-2-Diat	56618	94.22	91.44	88.45
6-1S-1-Diat	64609	94.37	90.84	86.6
6-1S-2-Diat	29929	94.44	90.99	87.31
6-2F-2-Diat	28724	94.07	91.54	89.53
6-2F-3-Diat	64412	94.09	91.21	88.07
6-2S-2-Diat	53047	94.01	91.25	87.83
6-2S-3-Diat	57679	93.76	90.38	84.47
6-3F-2-Diat	66607	93.87	89.34	86
6-3F-3-Diat	63212	93.71	89.87	87
6-3S-1-Diat	52736	94.49	92.58	89.57
6-3S-3-Diat	43056	94.4	91.65	86.8
6-4F-1-Diat	36398	93.93	89.21	86.91
6-4F-3-Diat	63931	93.74	89.9	88.21
6-4S-1-Diat	50315	94.48	92.1	88.15
6-4S-3-Diat	58860	94.1	91.46	87.5
6-5F-1-Diat	35072	94.13	90.42	87.35
6-5F-3-Diat	53664	94.1	90.24	87.21
6-5S-1-Diat	51454	94.2	90.73	87.38
6-5S-3-Diat	59423	94.47	90.66	86.33
7F-2-Diat	51277	94.17	91.22	88.45
7F-3-Diat	32435	94.72	91.73	89.74
7S-2-Diat	24655	94.35	91.36	88.51
7S-3-Diat	63503	93.75	90.39	86.43
8F-2-Diat	55705	94	91.75	88.74
8F-3-Diat	59851	94.3	92.37	90.77
8S-2-Diat	63701	93.75	91.69	89.6
8S-3-Diat	61547	94.1	91.66	88.29
BPCR-Diat	152	86.84	42.11	38.82

## Sheet: 18S
sample-id	input	percentage of input passed filter	percentage of input merged	percentage of input non-chimeric
1F-1-18S	76166	91.88	84.45	74.44
1F-2-18S	68820	91.23	72	58
1S-1-18S	54744	92.89	74.42	52.57
1S-2-18S	82312	91.94	74.03	52.78
2F-1-18S	73732	91.92	85.79	59.05
2F-2-18S	71829	91.5	85.34	61.91
2S-1-18S	61127	92.18	79.73	54.83
2S-2-18S	74200	91.97	78.22	54.46
3-1F-1-18S	54185	91.64	71.47	55.82
3-1F-3-18S	56108	91.64	75.37	57.09
3-1S-1-18S	55252	88.97	72.17	51.49
3-1S-3-18S	64758	92.42	79.95	58.69
3-2F-1-18S	51393	90.92	80.04	58.07
3-2F-3-18S	56195	91.76	78.23	57.41
3-2S-1-18S	55529	91.01	78.37	58.52
3-2S-3-18S	46995	92.48	83.43	63.89
4F-1-18S	53244	92.05	75.82	55.84
4F-3-18S	55398	92.14	74.95	55.27
4S-1-18S	47789	92.38	76.59	52.24
4S-2-18S	64539	91.96	76.24	52.23
5F-1-18S	65872	91.35	73.01	55.11
5F-2-18S	50389	92.3	69.11	52.05
5S-1-18S	39994	92.04	78.31	61.75
5S-2-18S	59691	91.54	73.49	53.44
6-1F-1-18S	60740	92.2	76.03	53.46
6-1F-2-18S	55146	91.83	75.28	52.81
6-1S-1-18S	51419	91.79	75.14	52.74
6-1S-2-18S	62889	92.3	75.83	53.16
6-2F-2-18S	63883	90.98	75.95	53.93
6-2F-3-18S	52841	92.7	78.05	54.84
6-2S-2-18S	44045	92.53	81.53	57.77
6-2S-3-18S	55167	92.04	84.17	63.02
6-3F-2-18S	85571	90.11	68.13	50.98
6-3F-3-18S	66338	88.61	69.19	51.48
6-3S-1-18S	74997	92.05	78.86	54.85
6-3S-3-18S	68103	92.95	82.63	55.19
6-4F-1-18S	75729	90.07	68.83	55.64
6-4F-3-18S	61603	90.05	68.89	54.47
6-4S-1-18S	52023	91.21	73.74	53.45
6-4S-3-18S	42704	92.29	78.2	54.61
6-5F-1-18S	65704	90.04	69.31	50.34
6-5F-3-18S	57329	90.51	67.3	49.4
6-5S-1-18S	52286	90.38	70.76	54.11
6-5S-3-18S	62881	90.29	70.69	50.53
7F-2-18S	44570	92.92	88.85	84.43
7F-3-18S	44324	92.65	87.04	80.27
7S-2-18S	60318	92.24	74.95	51.64
7S-3-18S	54683	91.57	75.09	49.64
8F-2-18S	63979	92.26	73.6	55.83
8F-3-18S	51399	91.91	76.94	58.09
8S-2-18S	49154	90.48	72.36	55.26
8S-3-18S	71071	89.96	75.4	58.82
BPCR-18S	300	88	24	13.33

## Sheet: COI
sample-id	input	percentage of input passed filter	percentage of input merged	percentage of input non-chimeric
1F-1-COI	83442	91.59	88.98	87.57
1F-2-COI	65464	91.64	89.18	87.67
1S-1-COI	85817	91.25	88.45	86.52
1S-2-COI	86449	89.81	87.14	85.27
2F-1-COI	72710	89.32	86.76	84.51
2F-2-COI	88410	89.01	86.03	83.98
2S-1-COI	82971	91.84	88.29	86.28
2S-2-COI	85921	89.8	85.94	84.03
3-1F-1-COI	74899	91.75	88.68	86.55
3-1F-3-COI	77327	90.58	86.76	84.94
3-1S-1-COI	70747	91.72	88.29	86.87
3-1S-3-COI	76411	90.29	87.46	86.05
3-2F-1-COI	85487	90.03	87.76	86.55
3-2F-3-COI	100498	90.32	88.16	86.66
3-2S-1-COI	93410	89.63	87.98	86.46
3-2S-3-COI	100873	90.08	88.5	87.44
4F-1-COI	69135	90.8	88.58	87.16
4F-3-COI	76921	91.4	89.04	87.71
4S-1-COI	71818	91.23	88.92	87.53
4S-2-COI	70654	90.38	87.9	86.37
5F-1-COI	77016	91.17	88.92	87.48
5F-2-COI	73501	90.55	87.47	85.35
5S-1-COI	83853	90.16	87.67	85.94
5S-2-COI	82145	91.18	88.85	87.06
6-1F-1-COI	77170	92.02	88.59	86.53
6-1F-2-COI	68366	91.22	88.04	85.45
6-1S-1-COI	72890	89.29	86.08	83.2
6-1S-2-COI	61287	90.92	87.97	86.23
6-2F-2-COI	66249	89.84	87.03	85.51
6-2F-3-COI	94620	90.88	87.83	85.86
6-2S-2-COI	111571	90.21	87.4	85.64
6-2S-3-COI	136722	90.12	87.41	85.31
6-3F-2-COI	86911	90.69	86.43	83.77
6-3F-3-COI	79993	90.53	86.77	84.86
6-3S-1-COI	73981	91.81	88.76	86.41
6-3S-3-COI	90925	92.26	89.23	86.57
6-4F-1-COI	73185	91.58	87.09	85.01
6-4F-3-COI	103590	91.18	87.93	86.07
6-4S-1-COI	83054	91.42	88.49	86.51
6-4S-3-COI	86830	90.6	87.43	85.56
6-5F-1-COI	89974	91.35	88.36	86.39
6-5F-3-COI	87831	91.73	88.14	86.48
6-5S-1-COI	88143	91.11	87.37	85.21
6-5S-3-COI	89549	90.24	86.43	84.22
7F-2-COI	59525	88.86	86.27	84.98
7F-3-COI	91962	88.94	86.7	85.56
7S-2-COI	66810	90.23	87.08	85.53
7S-3-COI	93586	90.79	88.23	85.62
8F-2-COI	62590	90.23	87.98	86.89
8F-3-COI	73735	91.9	89.43	88.31
8S-2-COI	70348	91.68	89.61	88.76
8S-3-COI	81132	91.06	88.57	87.37
BPCR-COI	11	100	72.73	72.73
