# Supplementary material for: Metabarcoding Reveals Diversity of Potentially Toxic Algae in Papeete Port (Tahiti)
Source: Toxins (Basel). 2025 Aug 20;17(8):424. doi: 10.3390/toxins17080424 (PMC12390219; doi:10.3390/toxins17080424)
Supplement: Supplementary file 1 [file toxins-17-00424-s001.zip › Supplementary Table S2.xlsx]

## Sheet: Hoja1
Supplementary table S2
		Sampling site
Species	HAB	1	2	3.1	3.2	4	5	6.1	6.2	6.3	6.4	6.5	7	8
Pseudo-nitzschia delicatissima	Yes	2	1	8	4	5	3	4	10	10	11	2	0	2
Protoceratium reticulatum	Yes	2	7	6	7	9	0	4	1	1	7	2	0	2
Margalefidinium polykrikoides	Yes	248	19	194	241	211	62	310	410	347	142	317	369	14
Coolia canariensis	Yes	0	0	0	0	0	6	0	0	4	0	0	0	0
Pseudo-nitzschia caciantha	Yes	0	0	0	5	0	0	1	3	0	0	0	3	0
Pseudo-nitzschia cuspidata	Yes	296	42	68	265	492	817	348	451	42	43	46	305	180
Pseudo-nitzschia galaxiae	Yes	40061	33552	39599	53105	66004	67073	58727	52948	67141	59085	61381	45631	49840
Phaeocystis globosa	Yes	36	9	9	25	25	21	56	26	16	21	9	13	22
Chrysochromulina leadbeateri	Yes	32	3	17	4	21	30	33	25	32	34	9	7	7
Prymnesium polylepis	Yes	19	4	2	9	16	5	5	8	20	15	6	5	5
Amphidinium carterae	Yes	0	0	0	0	0	0	0	0	0	13	0	0	0
Amphidoma languida	Yes	264	15	64	133	410	322	334	283	296	239	213	303	180
Azadinium poporum	Yes	14	12	7	1	1	2	3	0	6	17	4	0	4
Azadinium spinosum	Yes	47	6	22	14	81	18	74	43	70	34	37	26	4
Alexandrium affine	Yes	16	0	12	0	29	47	44	20	33	23	2	26	0
Gambierdiscus carpenteri	Yes	0	0	0	0	0	0	0	0	0	0	11	0	0
Gambierdiscus pacificus	Yes	9	0	0	0	0	7	10	0	0	0	0	7	0
Akashiwo sanguinea	Yes	17	6	31	18	50	29	16	20	36	5	47	6	32
Margalefidinium fulvescens	Yes	5	0	5	8	13	14	17	15	15	5	25	5	3
Ostreopsis cf, ovata	Yes	44	2	42	41	43	34	65	53	150	85	68	48	8
Tripos fusus	Yes	49	19	51	36	5	66	48	4	89	19	79	3	45
Cylindrotheca closterium		11780	7641	6670	7439	7334	25025	3847	3558	2769	2929	1847	11236	5332
Psammodictyon panduriforme		44	0	0	0	0	0	0	0	7	0	0	0	0
Haslea nipkowii		0	17	0	8	5	0	3	4	15	8	5	1	3
Thalassiosira mediterranea		3659	7691	10622	7647	3811	2269	11277	8586	6716	5021	3606	4843	9422
Odontella aurita		0	0	0	0	0	0	0	0	0	0	11	0	0
Rhodomonas lens		5	0	2	5	14	3	5	3	7	10	1	4	14
Protoperidinium elegans		4	0	0	0	0	6	16	6	16	0	0	3	0
Bacillaria paxillifer		337	7	14	9	0	11	4	6	15	14	28	6	8
Nitzschia adhaerens		30	29	28	31	44	83	35	34	34	27	14	52	31
Nitzschia cf sigma		0	0	0	0	0	0	0	0	0	5	5	0	0
Nitzschia inconspicua		2	0	5	0	12	3	0	0	0	0	0	9	0
Nitzschia linearis		19	0	0	0	0	0	0	0	0	0	0	0	0
Nitzschia palea		0	0	0	0	0	0	0	0	0	0	0	0	8
Nitzschia schefterae		2	40	0	21	7	3	0	0	0	17	0	4	9
Nitzschia taygeteae		45	0	0	0	0	0	0	0	0	0	0	0	0
Nitzschia volvendirostrata		0	0	0	0	0	0	0	0	6	0	0	0	0
Entomoneis pulchra		26	39	44	40	4	34	26	7	45	42	59	14	23
Cocconeis mascarenica		0	0	0	0	9	10	0	0	0	9	0	0	0
Bellerochea polymorpha		7473	8181	5617	12255	13420	16290	11851	12894	13583	10664	12970	9171	9256
Mastogloia aquilegiae		0	0	6	1	0	2	0	0	3	0	0	0	0
Mastogloia fimbriata		0	0	0	3	0	0	0	0	0	0	0	0	0
Halamphora adumbratoides		0	0	0	0	0	3	0	0	0	0	0	0	0
Halamphora bistriata		24	0	0	0	0	0	0	0	0	0	0	0	0
Halamphora bonnevillensis		0	0	0	0	0	0	0	0	9	0	0	0	0
Halamphora cf costata		11	14	0	0	2	0	0	0	6	2	8	2	4
Halamphora isumiensis		0	0	0	0	0	0	0	0	0	0	15	0	0
Halamphora minima		36	6	8	5	2	4	0	4	0	4	0	5	3
Berkeleya hyalina		0	0	0	0	0	0	0	0	4	0	0	0	0
Climaconeis cf lorenzii		0	0	0	0	0	0	0	0	0	0	2	0	0
Climaconeis riddleae		1	9	0	5	1	8	2	4	18	0	8	2	1
Parlibellus hamulifer		0	0	0	0	0	0	1	2	4	0	6	1	0
Diploneis cf cheronensis		0	0	0	0	0	5	0	0	0	0	0	0	0
Diploneis cf smithii		5	7	7	0	8	3	0	1	6	11	16	0	2
Diploneis vacillans		0	0	0	0	0	0	0	0	0	4	10	0	0
Caloneis cf westii		0	0	0	0	0	3	0	0	0	0	0	0	0
Craspedostauros paradoxa		0	0	0	0	0	0	0	0	2	0	0	0	0
Haslea arculata		0	0	0	0	0	0	0	0	0	0	5	0	0
Navicula agatkae		0	0	0	0	0	0	0	0	4	0	0	0	0
Navicula avium		145	341	271	239	97	194	182	122	510	297	339	209	167
Navicula rhynchotella		0	0	0	0	0	0	0	0	5	0	0	0	0
Navicula tsukamotoi		29	91	53	56	20	75	65	37	169	67	97	63	68
Seminavis robusta		14	3	10	2	4	0	0	0	18	0	25	8	6
Carinasigma minuta		4	3	0	2	0	0	0	0	4	11	9	5	15
Pleurosigma pacificum		0	1	6	2	2	15	13	6	6	4	0	2	0
Proschkinia modesta		0	0	0	0	0	0	0	0	0	9	0	0	0
Fallacia tenera		0	0	0	0	0	0	0	0	0	0	0	0	285
Epithemia catenata		2	2	0	0	0	0	3	13	35	3	29	0	5
Epithemia pelagica		24	17	25	17	27	27	4	18	55	36	75	10	0
Protokeelia bassonii		0	0	0	0	0	0	0	0	0	4	0	0	0
Campylodiscus ambiguus		0	12	2	0	0	0	0	0	0	3	0	3	0
Campylodiscus samoensis		0	0	0	0	0	5	0	0	0	0	0	0	0
Petrodictyon gemma		0	0	19	0	0	0	0	0	0	0	2	0	2
Amphora hyalina		0	0	0	0	0	0	0	0	5	0	0	0	0
Amphora incrassata		0	0	0	0	0	10	0	0	0	0	0	0	0
Amphora vixvisibilis		0	0	0	0	0	0	0	2	0	0	0	0	0
Thalassiophysa hyalina		0	2	5	5	0	5	0	4	9	0	1	1	0
Chaetoceros brevis		163	242	246	412	319	219	546	760	221	152	140	315	446
Chaetoceros curvisetus		6	1	0	7	2	4	16	11	0	1	0	4	0
Chaetoceros dayaensis		25	23	15	31	35	46	39	63	4	11	10	25	22
Chaetoceros pseudocurvisetus		930	357	503	1520	1563	1408	1811	3408	518	423	402	1396	825
Chaetoceros tenuissimus		6716	9047	10662	11686	14027	9087	8907	10649	12446	14628	17710	6816	26967
Chaetoceros throndsenii		0	4	7	2	1	1	9	6	0	0	5	2	9
Corethron hystrix		1	7	2	10	5	5	7	19	2	0	1	3	4
Actinocyclus subtilis		0	0	6	0	0	0	0	0	0	0	0	0	0
Leptocylindrus danicus		327	80	82	412	478	1113	612	573	50	32	59	485	96
Podosira baldjickiana		0	10	2	2	2	0	7	0	0	0	8	2	2
Pseudosolenia calcar-avis		0	5	5	14	4	7	7	17	8	0	10	1	6
Rhizosolenia setigera		273	178	181	304	200	318	349	415	148	130	109	241	314
Stictocyclus stictodiscus		57	69	93	0	5	0	0	15	41	0	9	0	0
Detonula confervacea		1115	1404	1185	2183	1850	1990	2439	2524	2052	1807	1605	1533	1450
Detonula pumila		211	406	576	329	230	168	421	426	294	230	150	218	758
Minidiscus trioculatus		4	2	8	14	11	5	13	14	7	6	4	11	9
Roundia cardiophora		3	0	0	1	12	0	0	0	0	0	0	6	4
Thalassiosira angulata		27	35	32	34	58	115	36	61	16	15	3	70	33
Thalassiosira profunda		31	73	87	73	83	83	115	98	67	60	49	78	106
Thalassiosira tenera		854	1977	2530	1390	1267	1331	2006	2253	990	816	764	1376	3100
Cyclophora castracanei		0	0	0	2	0	0	0	0	6	0	5	0	0
Cyclophora tabellariformis		1	2	8	6	35	3	0	3	9	9	7	0	9
Cyclophora tenuis		2	7	8	0	49	29	1	6	23	28	0	39	27
Lucanicum concatenatum		0	37	6	8	3	0	7	9	9	10	22	11	16
Asterionellopsis glacialis		4	3	0	2	0	1	0	0	0	10	3	0	0
Bleakeleya notata		7	12	23	7	4	1	0	0	20	100	16	0	23
Neofragilaria nicobarica		3	9	4	0	1	2	0	2	7	1	1	0	0
Neosynedra provincialis		40	18	7	5	53	1	1	32	5	9	44	21	8
Perideraion cf elongatum		69	16	90	65	2	8	20	9	107	223	135	15	17
Serratifera sourniae		6	0	2	2	0	3	0	2	0	5	3	2	0
Synedra fulgens		2	0	3	0	0	1	0	3	8	0	5	1	7
Licmophora abbreviata		59	117	89	94	39	49	43	47	144	81	106	43	79
Licmophora aff ehrenbergii		43	34	33	114	130	74	28	55	111	17	93	47	37
Licmophora paradoxa		5	20	10	16	7	27	7	22	34	25	23	13	11
Licmosphenia peragallioides		82	194	249	241	67	187	224	117	408	184	234	121	97
Divergita cf al-ghamdii		2	1	0	2	9	0	0	5	0	6	0	1	0
Falcula media		3	0	0	0	2	2	1	0	6	5	5	0	0
Hyalosynedra		10	15	28	17	16	18	23	2	58	67	42	13	3
Hyalosynedra hyalina		0	11	0	2	5	5	0	0	6	35	11	3	2
Stricosus gracilis		0	0	0	0	12	0	0	0	0	0	0	0	0
Microtabella interrupta		18	7	16	6	40	1	4	26	12	6	16	13	1
Rhabdonema adriaticum		0	0	0	0	0	0	0	0	0	0	2	0	0
Hyalosira delicatula		0	7	0	0	0	0	1	0	0	4	2	0	0
Hyalosira tropicalis		6	13	25	6	3	11	10	0	50	22	37	13	3
Ceratanaulus creticus		293	354	370	339	392	561	462	532	146	108	160	334	665
Biddulphia biddulphiana		0	40	0	0	0	0	0	0	0	0	0	0	0
Biddulphia tridens		0	0	0	0	0	0	2	0	0	8	0	2	0
Trigonium formosum		0	11	15	0	109	1	0	1	0	15	9	0	55
Extubocellulus cupola		0	0	0	0	4	0	0	0	0	0	0	0	0
Pseudictyota dubia		5	66	40	25	24	40	22	14	29	32	15	31	39
Bellerochea malleus		5	0	0	0	0	0	0	0	0	0	0	0	0
Lithodesmioides polymorpha		56	32	91	74	71	66	64	100	48	34	54	70	161
Toxarium hennedyanum		0	2	3	10	6	11	0	31	16	0	0	15	4
Toxarium undulatum		0	0	1	0	0	0	0	2	13	8	0	3	0
Dimeregramma minor var nanum		0	0	0	0	0	4	0	0	0	0	0	0	0
Psammoneis japonica		0	0	0	0	0	0	0	0	0	2	0	0	0
Lampriscus shadboltianum		14	0	0	0	8	0	3	15	1	0	0	0	1
Tetraselmis rubens		1101	476	393	472	1629	1090	291	605	1063	978	319	686	619
Tetraselmis convolutae		459	349	647	645	960	294	524	819	489	377	322	738	296
Chloroparvula pacifica		10	6	8	0	0	0	0	0	3	3	0	0	0
Micromonas pusilla		62	9	8	9	52	40	27	15	9	32	13	21	26
Nephroselmis viridis		228	73	150	141	204	186	170	125	114	96	74	89	208
Hemiarma marina		14	0	4	2	7	6	6	1	11	17	0	1	9
Teleaulax amphioxeia		2	1	2	1	6	20	0	1	1	2	1	0	10
Guillardia theta		0	0	0	0	0	0	0	8	0	0	0	0	0
Braarudosphaera bigelowii		14	76	140	9	2	4	43	24	235	184	96	5	88
Phaeomonas parva		135	417	331	261	386	313	159	356	112	149	187	179	408
Amphidinium klebsii		0	0	0	0	0	2	0	0	0	0	0	0	0
Blastodinium contortum		28	203	203	27	34	36	16	9	234	195	95	13	77
Blastodinium spinulosum		24	5	21	4	24	27	20	16	55	23	43	8	3
Phalacroma doryphorum		0	0	0	0	0	3	0	0	0	0	0	0	0
Phalacroma porodictyum		0	0	0	0	0	0	0	2	0	0	0	0	0
Amphidoma fulgens		74	16	61	32	72	84	59	43	109	84	58	46	16
Gonyaulax polygramma		33	3	19	26	47	27	103	74	72	30	41	28	3
Alexandrium pohangense		0	0	0	0	0	0	9	0	0	0	0	0	0
Dissodinium pseudolunula		0	0	0	0	0	0	0	0	0	36	0	0	0
Fukuyoa ruetzleri		1	1	11	0	0	0	4	0	28	16	0	0	0
Fragilidium mexicanum		1	0	0	3	0	0	15	0	11	0	0	5	0
Gyrodinium cf, gutrula		5650	1397	3780	4361	5137	3156	12645	7668	5052	3280	2694	5553	2275
Gyrodinium fusiforme		21	1	10	11	21	18	27	23	41	24	33	17	5
Gyrodinium helveticum		31	5	48	7	39	46	66	46	117	48	120	26	60
Gyrodinium rubrum		0	0	0	4	0	0	0	0	0	14	0	0	0
Gyrodinium spirale		2	0	2	0	2	0	4	0	9	1	5	0	0
Paragymnodinium asymmetricum		3552	381	2848	2868	9675	4698	6152	5117	930	2091	887	1827	1861
Noctiluca scintillans		0	0	0	0	0	0	0	0	5	0	0	0	0
Pentapharsodinium dalei		0	0	0	5	0	0	0	0	0	0	0	0	0
Pentapharsodinium tyrrhenicum		13	0	0	0	2	0	0	0	3	1	10	1	1
Durinskia kwazulunatalensis		9	0	1	10	28	14	26	21	17	6	24	17	1
Dinothrix paradoxa		0	43	10	6	6	14	0	1	1	0	0	4	2
Dinothrix rugata		149	1536	458	173	430	326	56	110	148	91	187	127	96
Ostreopsis lenticularis		2	0	0	6	0	0	2	0	5	0	0	0	0
Scrippsiella trochoidea		0	0	0	0	0	0	0	3	0	0	0	0	0
Zooxanthella nutricula		18	0	9	4	20	3	9	9	24	17	11	26	3
Islandinium tricingulatum		94	2	39	27	196	133	170	133	83	58	74	44	194
Protoperidinium monovelum		0	3	1	2	9	0	5	7	4	2	0	0	3
Protoperidinium pellucidum		119	18	99	74	302	134	150	97	140	101	79	76	70
Amphidiniella sedentaria		0	0	0	0	0	0	0	0	0	3	0	0	0
Prorocentrum shikokuense		15	0	6	5	15	13	16	13	21	23	19	7	19
Polarella glacialis		0	7	0	0	0	0	0	8	3	1	0	0	0
Dactylodinium pterobelotum		10	0	2	12	19	26	8	11	0	1	3	4	11
Syndinium turbo		42	135	107	22	9	19	8	2	22	30	3	4	33
Goniodoma polyedricum		2	0	21	3	3	15	62	11	17	21	11	19	0
Torodinium teredo		1	0	0	0	0	0	0	0	0	0	0	0	0
Arachnosphaera myriacantha		0	0	0	6	0	0	3	0	0	6	9	4	0
Pinguiochrysis pyriformis		4245	4402	3304	2412	2826	4431	1344	2062	3906	3785	2246	1684	2672
Triparma eleuthera		950	338	436	96	100	118	100	99	179	282	202	60	70
Triparma pacifica		698	106	177	30	38	42	65	25	93	132	110	37	47
Pedinella squamata		0	3	1	0	0	0	0	0	3	0	0	0	0
Aureococcus anophagefferens		3	3	9	6	4	4	0	0	5	6	0	3	0
Pelagococcus subviridis		94	97	95	14	33	26	35	30	104	103	88	37	57
Pelagomonas calceolata		5167	3252	2793	1500	1066	1074	1818	1482	1329	1662	1085	976	1749
Aureoumbra geitleri		0	3	8	1	1	0	0	2	3	0	6	0	0
Chrysocystis fragilis		0	0	0	0	0	0	0	0	0	2	0	0	0
Synchroma pusillum		0	0	0	0	0	0	0	0	2	0	0	0	0
